# Supplementary material for: Optimizing and hyper-tuning machine learning models for the water absorption of eggshell and glass-based cementitious composite
Source: PLoS One. 2024 Jan 2;19(1):e0296494. doi: 10.1371/journal.pone.0296494 (PMC10760758; doi:10.1371/journal.pone.0296494)
Supplement: S1 Data — (CSV) [file pone.0296494.s001.csv]

Ref.	Cement (kg/m3)	Sand (kg/m3)	Water (kg/m3)	Silica fume (kg/m3)	Superplasticizer (kg/m3)	Glass powder (kg/m3)	Eggshell powder (kg/m3)
https://doi.org/10.1016/j.cscm.2023.e02063	810	810	203	122	40.5	0	0
	810	810	203	122	40.5	0	0
	810	810	203	122	40.5	0	0
	789.75	810	203	122	40.5	20.25	0
	789.75	810	203	122	40.5	20.25	0
	789.75	810	203	122	40.5	20.25	0
	769.5	810	203	122	40.5	40.5	0
	769.5	810	203	122	40.5	40.5	0
	769.5	810	203	122	40.5	40.5	0
	749.25	810	203	122	40.5	60.75	0
	749.25	810	203	122	40.5	60.75	0
	749.25	810	203	122	40.5	60.75	0
	729	810	203	122	40.5	81	0
	729	810	203	122	40.5	81	0
	729	810	203	122	40.5	81	0
	708.75	810	203	122	40.5	101.25	0
	708.75	810	203	122	40.5	101.25	0
	708.75	810	203	122	40.5	101.25	0
	688.5	810	203	122	40.5	121.5	0
	688.5	810	203	122	40.5	121.5	0
	688.5	810	203	122	40.5	121.5	0
	810	810	203	122	40.5	20.25	0
	810	810	203	122	40.5	20.25	0
	810	810	203	122	40.5	20.25	0
	810	789.75	203	122	40.5	40.5	0
	810	789.75	203	122	40.5	40.5	0
	810	789.75	203	122	40.5	40.5	0
	810	769.5	203	122	40.5	60.75	0
	810	769.5	203	122	40.5	60.75	0
	810	769.5	203	122	40.5	60.75	0
	810	749.25	203	122	40.5	81	0
	810	749.25	203	122	40.5	81	0
	810	749.25	203	122	40.5	81	0
	810	729	203	122	40.5	101.25	0
	810	729	203	122	40.5	101.25	0
	810	729	203	122	40.5	101.25	0
	810	708.75	203	122	40.5	121.5	0
	810	708.75	203	122	40.5	121.5	0
	810	708.75	203	122	40.5	121.5	0
	760	760	191	153	38	0	0
	760	760	191	153	38	0	0
	760	760	191	153	38	0	0
	741	760	191	153	38	19	0
	741	760	191	153	38	19	0
	741	760	191	153	38	19	0
	722	760	191	153	38	38	0
	722	760	191	153	38	38	0
	722	760	191	153	38	38	0
	703	760	191	153	38	57	0
	703	760	191	153	38	57	0
	703	760	191	153	38	57	0
	684	760	191	153	38	76	0
	684	760	191	153	38	76	0
	684	760	191	153	38	76	0
	665	760	191	153	38	95	0
	665	760	191	153	38	95	0
	665	760	191	153	38	95	0
	646	760	191	153	38	114	0
	646	760	191	153	38	114	0
	646	760	191	153	38	114	0
	760	741	191	153	38	19	0
	760	741	191	153	38	19	0
	760	741	191	153	38	19	0
	760	722	191	153	38	38	0
	760	722	191	153	38	38	0
	760	722	191	153	38	38	0
	760	703	191	153	38	57	0
	760	703	191	153	38	57	0
	760	703	191	153	38	57	0
	760	684	191	153	38	76	0
	760	684	191	153	38	76	0
	760	684	191	153	38	76	0
	760	665	191	153	38	95	0
	760	665	191	153	38	95	0
	760	665	191	153	38	95	0
	760	646	191	153	38	114	0
	760	646	191	153	38	114	0
	760	646	191	153	38	114	0
	720	720	180	180	36	0	0
	720	720	180	180	36	0	0
	720	720	180	180	36	0	0
	702	720	180	180	36	18	0
	702	720	180	180	36	18	0
	702	720	180	180	36	18	0
	684	720	180	180	36	36	0
	684	720	180	180	36	36	0
	684	720	180	180	36	36	0
	666	720	180	180	36	54	0
	666	720	180	180	36	54	0
	666	720	180	180	36	54	0
	648	720	180	180	36	72	0
	648	720	180	180	36	72	0
	648	720	180	180	36	72	0
	630	720	180	180	36	90	0
	630	720	180	180	36	90	0
	630	720	180	180	36	90	0
	612	720	180	180	36	108	0
	612	720	180	180	36	108	0
	612	720	180	180	36	108	0
	720	702	180	180	36	18	0
	720	702	180	180	36	18	0
	720	702	180	180	36	18	0
	720	684	180	180	36	36	0
	720	684	180	180	36	36	0
	720	684	180	180	36	36	0
	720	666	180	180	36	54	0
	720	666	180	180	36	54	0
	720	666	180	180	36	54	0
	720	648	180	180	36	72	0
	720	648	180	180	36	72	0
	720	648	180	180	36	72	0
	720	630	180	180	36	90	0
	720	630	180	180	36	90	0
	720	630	180	180	36	90	0
	720	612	180	180	36	108	0
	720	612	180	180	36	108	0
	720	612	180	180	36	108	0
	810	810	203	122	40.5	0	0
	810	810	203	122	40.5	0	0
	810	810	203	122	40.5	0	0
https://doi.org/10.1016/j.jmrt.2023.02.057	789.75	810	203	122	40.5	0	20.25
	789.75	810	203	122	40.5	0	20.25
	789.75	810	203	122	40.5	0	20.25
	769.5	810	203	122	40.5	0	40.5
	769.5	810	203	122	40.5	0	40.5
	769.5	810	203	122	40.5	0	40.5
	749.25	810	203	122	40.5	0	60.75
	749.25	810	203	122	40.5	0	60.75
	749.25	810	203	122	40.5	0	60.75
	729	810	203	122	40.5	0	81
	729	810	203	122	40.5	0	81
	729	810	203	122	40.5	0	81
	708.75	810	203	122	40.5	0	101.25
	708.75	810	203	122	40.5	0	101.25
	708.75	810	203	122	40.5	0	101.25
	688.5	810	203	122	40.5	0	121.5
	688.5	810	203	122	40.5	0	121.5
	688.5	810	203	122	40.5	0	121.5
	810	810	203	122	40.5	0	20.25
	810	810	203	122	40.5	0	20.25
	810	810	203	122	40.5	0	20.25
	810	789.75	203	122	40.5	0	40.5
	810	789.75	203	122	40.5	0	40.5
	810	789.75	203	122	40.5	0	40.5
	810	769.5	203	122	40.5	0	60.75
	810	769.5	203	122	40.5	0	60.75
	810	769.5	203	122	40.5	0	60.75
	810	749.25	203	122	40.5	0	81
	810	749.25	203	122	40.5	0	81
	810	749.25	203	122	40.5	0	81
	810	729	203	122	40.5	0	101.25
	810	729	203	122	40.5	0	101.25
	810	729	203	122	40.5	0	101.25
	810	708.75	203	122	40.5	0	121.5
	810	708.75	203	122	40.5	0	121.5
	810	708.75	203	122	40.5	0	121.5
	760	760	191	153	38	0	0
	760	760	191	153	38	0	0
	760	760	191	153	38	0	0
	741	760	191	153	38	0	19
	741	760	191	153	38	0	19
	741	760	191	153	38	0	19
	722	760	191	153	38	0	38
	722	760	191	153	38	0	38
	722	760	191	153	38	0	38
	703	760	191	153	38	0	57
	703	760	191	153	38	0	57
	703	760	191	153	38	0	57
	684	760	191	153	38	0	76
	684	760	191	153	38	0	76
	684	760	191	153	38	0	76
	665	760	191	153	38	0	95
	665	760	191	153	38	0	95
	665	760	191	153	38	0	95
	646	760	191	153	38	0	114
	646	760	191	153	38	0	114
	646	760	191	153	38	0	114
	760	741	191	153	38	0	19
	760	741	191	153	38	0	19
	760	741	191	153	38	0	19
	760	722	191	153	38	0	38
	760	722	191	153	38	0	38
	760	722	191	153	38	0	38
	760	703	191	153	38	0	57
	760	703	191	153	38	0	57
	760	703	191	153	38	0	57
	760	684	191	153	38	0	76
	760	684	191	153	38	0	76
	760	684	191	153	38	0	76
	760	665	191	153	38	0	95
	760	665	191	153	38	0	95
	760	665	191	153	38	0	95
	760	646	191	153	38	0	114
	760	646	191	153	38	0	114
	760	646	191	153	38	0	114
	720	720	180	180	36	0	0
	720	720	180	180	36	0	0
	720	720	180	180	36	0	0
	702	720	180	180	36	0	18
	702	720	180	180	36	0	18
	702	720	180	180	36	0	18
	684	720	180	180	36	0	36
	684	720	180	180	36	0	36
	684	720	180	180	36	0	36
	666	720	180	180	36	0	54
	666	720	180	180	36	0	54
	666	720	180	180	36	0	54
	648	720	180	180	36	0	72
	648	720	180	180	36	0	72
	648	720	180	180	36	0	72
	630	720	180	180	36	0	90
	630	720	180	180	36	0	90
	630	720	180	180	36	0	90
	612	720	180	180	36	0	108
	612	720	180	180	36	0	108
	612	720	180	180	36	0	108
	720	702	180	180	36	0	18
	720	702	180	180	36	0	18
	720	702	180	180	36	0	18
	720	684	180	180	36	0	36
	720	684	180	180	36	0	36
	720	684	180	180	36	0	36
	720	666	180	180	36	0	54
	720	666	180	180	36	0	54
	720	666	180	180	36	0	54
	720	648	180	180	36	0	72
	720	648	180	180	36	0	72
	720	648	180	180	36	0	72
	720	630	180	180	36	0	90
	720	630	180	180	36	0	90
	720	630	180	180	36	0	90
	720	612	180	180	36	0	108
	720	612	180	180	36	0	108
	720	612	180	180	36	0	108
